# Supplementary material for: Synthetic Genetic Interactions Reveal a Dense and Cryptic Regulatory Network of Small Noncoding RNAs in Escherichia coli
Source: mBio. 2022 Aug 3;13(4):e01225-22. doi: 10.1128/mbio.01225-22 (PMC9426594; doi:10.1128/mbio.01225-22)
Supplement: TABLE S1 [file mbio.01225-22-s0010.xlsx]

## Sheet: Legend
Table	Comments
Strains	Bacterial strains used in this study
Plasmids	Plasmids used in this study
Media Conditions	List of Carbon sources and growth media used in this study
Primers	Primers Used in this study
Northern Blot Info	Oligonucleotide sequence and probing order for Northern Blots

## Sheet: Strains
Strains Used
Strain	Gene Type/Notes	Source
E. coli BW25113 WT		This Study.
E. coli BW25113 ∆arcZ::frt	sRNA	Acquired from Hobbes et al. 2010. Then Deletion was transduced from E. coli MG1655 to E. coli BW25113 and KanR cassette was flipped out by frt Flippase.
E. coli BW25113 ∆chiX::frt	sRNA	Acquired from Hobbes et al. 2010. Then Deletion was transduced from E. coli MG1655 to E. coli BW25113 and KanR cassette was flipped out by frt Flippase.
E. coli BW25113 ∆csrB::frt	sRNA	Acquired from Hobbes et al. 2010. Then Deletion was transduced from E. coli MG1655 to E. coli BW25113 and KanR cassette was flipped out by frt Flippase.
E. coli BW25113 ∆csrC::frt	sRNA	Acquired from Hobbes et al. 2010. Then Deletion was transduced from E. coli MG1655 to E. coli BW25113 and KanR cassette was flipped out by frt Flippase.
E. coli BW25113 ∆cyaR::frt	sRNA	Acquired from Hobbes et al. 2010. Then Deletion was transduced from E. coli MG1655 to E. coli BW25113 and KanR cassette was flipped out by frt Flippase.
E. coli BW25113 ∆dicF::frt	sRNA	Acquired from Hobbes et al. 2010. Then Deletion was transduced from E. coli MG1655 to E. coli BW25113 and KanR cassette was flipped out by frt Flippase.
E. coli BW25113 ∆dinQ::frt	Protein, Mebrane Toxin DinQ	Acquired from Hobbes et al. 2010. Then Deletion was transduced from E. coli MG1655 to E. coli BW25113 and KanR cassette was flipped out by frt Flippase.
E. coli BW25113 ∆dsrA::frt	sRNA	Acquired from Hobbes et al. 2010. Then Deletion was transduced from E. coli MG1655 to E. coli BW25113 and KanR cassette was flipped out by frt Flippase.
E. coli BW25113 ∆gadE::frt	Protein, DNA-binding transcriptional activator	Acquired from Hobbes et al. 2010. Then Deletion was transduced from E. coli MG1655 to E. coli BW25113 and KanR cassette was flipped out by frt Flippase.
E. coli BW25113 ∆gadY::frt	sRNA	Acquired from Hobbes et al. 2010. Then Deletion was transduced from E. coli MG1655 to E. coli BW25113 and KanR cassette was flipped out by frt Flippase.
E. coli BW25113 ∆gcvB::frt	sRNA	Acquired from Hobbes et al. 2010. Then Deletion was transduced from E. coli MG1655 to E. coli BW25113 and KanR cassette was flipped out by frt Flippase.
E. coli BW25113 ∆glmY::frt	sRNA	Acquired from Hobbes et al. 2010. Then Deletion was transduced from E. coli MG1655 to E. coli BW25113 and KanR cassette was flipped out by frt Flippase.
E. coli BW25113 ∆glmZ::frt	sRNA	Acquired from Hobbes et al. 2010. Then Deletion was transduced from E. coli MG1655 to E. coli BW25113 and KanR cassette was flipped out by frt Flippase.
E. coli BW25113 ∆hfq::frt	sRNA Binding Protein	This Study.
E. coli BW25113 ∆ipeX::frt	sRNA	Acquired from Hobbes et al. 2010. Then Deletion was transduced from E. coli MG1655 to E. coli BW25113 and KanR cassette was flipped out by frt Flippase.
E. coli BW25113 ∆isrB::frt	sRNA	Acquired from Hobbes et al. 2010. Then Deletion was transduced from E. coli MG1655 to E. coli BW25113 and KanR cassette was flipped out by frt Flippase.
E. coli BW25113 ∆isrC::frt	sRNA	Acquired from Hobbes et al. 2010. Then Deletion was transduced from E. coli MG1655 to E. coli BW25113 and KanR cassette was flipped out by frt Flippase.
E. coli BW25113 ∆istR1::frt	sRNA	Acquired from Hobbes et al. 2010. Then Deletion was transduced from E. coli MG1655 to E. coli BW25113 and KanR cassette was flipped out by frt Flippase.
E. coli BW25113 ∆istR12::frt	sRNA	Acquired from Hobbes et al. 2010. Then Deletion was transduced from E. coli MG1655 to E. coli BW25113 and KanR cassette was flipped out by frt Flippase.
E. coli BW25113 ∆mcaS::frt	sRNA	Acquired from Hobbes et al. 2010. Then Deletion was transduced from E. coli MG1655 to E. coli BW25113 and KanR cassette was flipped out by frt Flippase.
E. coli BW25113 ∆micA::frt	sRNA	Acquired from Hobbes et al. 2010. Then Deletion was transduced from E. coli MG1655 to E. coli BW25113 and KanR cassette was flipped out by frt Flippase.
E. coli BW25113 ∆micC::frt	sRNA	Acquired from Hobbes et al. 2010. Then Deletion was transduced from E. coli MG1655 to E. coli BW25113 and KanR cassette was flipped out by frt Flippase.
E. coli BW25113 ∆micF::frt	sRNA	Acquired from Hobbes et al. 2010. Then Deletion was transduced from E. coli MG1655 to E. coli BW25113 and KanR cassette was flipped out by frt Flippase.
E. coli BW25113 ∆micL::frt	sRNA	Acquired from Hobbes et al. 2010. Then Deletion was transduced from E. coli MG1655 to E. coli BW25113 and KanR cassette was flipped out by frt Flippase.
E. coli BW25113 ∆ohsC::frt	sRNA	Acquired from Hobbes et al. 2010. Then Deletion was transduced from E. coli MG1655 to E. coli BW25113 and KanR cassette was flipped out by frt Flippase.
E. coli BW25113 ∆omrA::frt	sRNA	Acquired from Hobbes et al. 2010. Then Deletion was transduced from E. coli MG1655 to E. coli BW25113 and KanR cassette was flipped out by frt Flippase.
E. coli BW25113 ∆omrAB::frt	sRNA	Acquired from Hobbes et al. 2010. Then Deletion was transduced from E. coli MG1655 to E. coli BW25113 and KanR cassette was flipped out by frt Flippase.
E. coli BW25113 ∆omrB::frt	sRNA	Acquired from Hobbes et al. 2010. Then Deletion was transduced from E. coli MG1655 to E. coli BW25113 and KanR cassette was flipped out by frt Flippase.
E. coli BW25113 ∆oxyS::frt	sRNA	Acquired from Hobbes et al. 2010. Then Deletion was transduced from E. coli MG1655 to E. coli BW25113 and KanR cassette was flipped out by frt Flippase.
E. coli BW25113 ∆rprA::frt	sRNA	Acquired from Hobbes et al. 2010. Then Deletion was transduced from E. coli MG1655 to E. coli BW25113 and KanR cassette was flipped out by frt Flippase.
E. coli BW25113 ∆rseX::frt	sRNA	Acquired from Hobbes et al. 2010. Then Deletion was transduced from E. coli MG1655 to E. coli BW25113 and KanR cassette was flipped out by frt Flippase.
E. coli BW25113 ∆rybA::frt	sRNA	Acquired from Hobbes et al. 2010. Then Deletion was transduced from E. coli MG1655 to E. coli BW25113 and KanR cassette was flipped out by frt Flippase.
E. coli BW25113 ∆rybB::frt	sRNA	Acquired from Hobbes et al. 2010. Then Deletion was transduced from E. coli MG1655 to E. coli BW25113 and KanR cassette was flipped out by frt Flippase.
E. coli BW25113 ∆rybD::frt	sRNA	Acquired from Hobbes et al. 2010. Then Deletion was transduced from E. coli MG1655 to E. coli BW25113 and KanR cassette was flipped out by frt Flippase.
E. coli BW25113 ∆rydB::frt	sRNA	Acquired from Hobbes et al. 2010. Then Deletion was transduced from E. coli MG1655 to E. coli BW25113 and KanR cassette was flipped out by frt Flippase.
E. coli BW25113 ∆rydC::frt	sRNA	Acquired from Hobbes et al. 2010. Then Deletion was transduced from E. coli MG1655 to E. coli BW25113 and KanR cassette was flipped out by frt Flippase.
E. coli BW25113 ∆ryeA::frt	sRNA	Acquired from Hobbes et al. 2010. Then Deletion was transduced from E. coli MG1655 to E. coli BW25113 and KanR cassette was flipped out by frt Flippase.
E. coli BW25113 ∆ryeG::frt	sRNA	This Study.
E. coli BW25113 ∆ryfA::frt	sRNA	Acquired from Hobbes et al. 2010. Then Deletion was transduced from E. coli MG1655 to E. coli BW25113 and KanR cassette was flipped out by frt Flippase.
E. coli BW25113 ∆ryfDClpDel::frt	sRNA	Acquired from Hobbes et al. 2010. Then Deletion was transduced from E. coli MG1655 to E. coli BW25113 and KanR cassette was flipped out by frt Flippase.
E. coli BW25113 ∆ryfDClpIntact::frt	sRNA	Acquired from Hobbes et al. 2010. Then Deletion was transduced from E. coli MG1655 to E. coli BW25113 and KanR cassette was flipped out by frt Flippase.
E. coli BW25113 ∆ryhB::frt	sRNA	Acquired from Hobbes et al. 2010. Then Deletion was transduced from E. coli MG1655 to E. coli BW25113 and KanR cassette was flipped out by frt Flippase.
E. coli BW25113 ∆ryjA::frt	sRNA	Acquired from Hobbes et al. 2010. Then Deletion was transduced from E. coli MG1655 to E. coli BW25113 and KanR cassette was flipped out by frt Flippase.
E. coli BW25113 ∆ryjB::frt	sRNA	Acquired from Hobbes et al. 2010. Then Deletion was transduced from E. coli MG1655 to E. coli BW25113 and KanR cassette was flipped out by frt Flippase.
E. coli BW25113 ∆sdsR::frt	sRNA	Acquired from Hobbes et al. 2010. Then Deletion was transduced from E. coli MG1655 to E. coli BW25113 and KanR cassette was flipped out by frt Flippase.
E. coli BW25113 ∆sgrS::frt	sRNA	Acquired from Hobbes et al. 2010. Then Deletion was transduced from E. coli MG1655 to E. coli BW25113 and KanR cassette was flipped out by frt Flippase.
E. coli BW25113 ∆sibD::frt	sRNA	Acquired from Hobbes et al. 2010. Then Deletion was transduced from E. coli MG1655 to E. coli BW25113 and KanR cassette was flipped out by frt Flippase.
E. coli BW25113 ∆sibE::frt	sRNA	Acquired from Hobbes et al. 2010. Then Deletion was transduced from E. coli MG1655 to E. coli BW25113 and KanR cassette was flipped out by frt Flippase.
E. coli BW25113 ∆spot42::frt	sRNA	Acquired from Hobbes et al. 2010. Then Deletion was transduced from E. coli MG1655 to E. coli BW25113 and KanR cassette was flipped out by frt Flippase.
E. coli BW25113 ∆sraB::frt	sRNA	Acquired from Hobbes et al. 2010. Then Deletion was transduced from E. coli MG1655 to E. coli BW25113 and KanR cassette was flipped out by frt Flippase.
E. coli BW25113 ∆sroH::frt	sRNA	Acquired from Hobbes et al. 2010. Then Deletion was transduced from E. coli MG1655 to E. coli BW25113 and KanR cassette was flipped out by frt Flippase.
E. coli BW25113 ∆ssrA::frt	sRNA	Acquired from Hobbes et al. 2010. Then Deletion was transduced from E. coli MG1655 to E. coli BW25113 and KanR cassette was flipped out by frt Flippase.
E. coli BW25113 ∆ssrS::frt	sRNA	Acquired from Hobbes et al. 2010. Then Deletion was transduced from E. coli MG1655 to E. coli BW25113 and KanR cassette was flipped out by frt Flippase.
E. coli BW25113 ∆tisA::frt	sRNA	Acquired from Hobbes et al. 2010. Then Deletion was transduced from E. coli MG1655 to E. coli BW25113 and KanR cassette was flipped out by frt Flippase.
E. coli BW25113 ∆tpke70::frt	sRNA	Acquired from Hobbes et al. 2010. Then Deletion was transduced from E. coli MG1655 to E. coli BW25113 and KanR cassette was flipped out by frt Flippase.

## Sheet: Media Conditions
Carbon Sources	Acronym	Supplier	Product Code	Working Concentration (mM)	Working Concentration (% mass)
N-acetyl-D-glucosamine	NAG	Sigma-Aldrich	A8625	15	NA
D-Saccharic Acid Potassium Salt	Saccharate	Sigma-Aldrich	S4140	20	NA
D-galactose anhydrous	Galactose	Bioshop	GAL500.250	20	NA
D-trehalose dihydrate	Trehalose	Sigma-Aldrich	T0167	10	NA
D-(+)-Mannose	Mannose	Sigma-Aldrich	M6020	20	NA
D-Sorbitol	Sorbitol	Sigma-Aldrich	S1876	20	NA
L-Fucose	Fucose	Sigma-Aldrich	F2252	20	NA
D-Glucuronic acid sodium salt	Glucuronate	Sigma-Aldrich	G8645	20	NA
D-Gluconic acid sodium salt	Gluconate	Sigma-Aldrich	G9005	20	NA
D-Xylose	Xylose	Sigma-Aldrich	X1500	24	NA
D-Mannitol	Mannitol	Bioshop	MAN509.1	20	NA
D-(-)-Ribose	Ribose	Sigma-Aldrich	R7500	24	NA
D-(-)-Fructose	Fructose	Sigma-Aldrich	F3510	20	NA
D-Maltose monohydrate	Maltose	Bioshop	MAL211.1	10	NA
α-Ketoglutaric Acid	aKG	Sigma-Aldrich	K1128	24	NA
Fumaric Acid	Fumarate	Sigma-Aldrich	47910	30	NA
L-Malic Acid	Malate	Sigma-Aldrich	112577	30	NA
Sodium pyruvate	Pyruvate	Sigma-Aldrich	P2256	40	NA
D-Galacturonic acid sodium salt	Galacturonate	Sigma-Aldrich	73960	20	NA
D-(+)-Glucosamine hydrocloride	Glucosamine	Sigma-Aldrich	G1514	20	NA
Succinic Acid	Succinate	Sigma-Aldrich	S-3674	30	NA
Glycerol	Glycerol	Bioshop	GLY001.4	40	NA
Potassium acetate	Acetate	Bioshop	POA301.1	60	NA
Glucose	Glucose	Fisher Scientific	D16-10	20	NA
Glucuronic acid _-lactone	Glucuronate	Sigma-Aldrich	851450	20	NA
Oxaloacetic acid	Oxaloacetate	Sigma-Aldrich	O4126	30	NA
D-Alanine	D-alanine	Sigma-Aldrich	A7377	40	NA
L-Alanine	L-alanine	Sigma-Aldrich	A7627	40	NA
Thymidine	Thymidine	Sigma-Aldrich	T9250	12	NA
Casamino Acids	Casamino	Fisher Scientific	BP1424	NA	0.005
Methyl-alpha-D-Glucopyranoside	aMG	Sigma-Aldrich	66940	NA	0.5%,0.25%
Media	Acronym	Supplier	Product_code
LB Broth,Miller	LB	Fisher Scientific	BP1426-2
MOPS Minimal Defined Media	MOPS	TekNova	M2106

## Sheet: Plasmids
Plasmids Used in Study
Plasmid Name	Comments	Citation
pHfq	Used for complemention of Hfq	Ellis, M. J., Trussler, R. S., & Haniford, D. B. (2015). Molecular microbiology, 96(3), 633-650.
pHfq_Y25A	Used for complemention of Hfq binding mutant.	Ellis, M. J., Trussler, R. S., & Haniford, D. B. (2015). Molecular microbiology, 96(3), 633-650.
pHfq_K56A	Used for complemention of Hfq binding mutant.	Ellis, M. J., Trussler, R. S., & Haniford, D. B. (2015). Molecular microbiology, 96(3), 633-650.
pHfq_R17A	Used for complemention of Hfq binding mutant.	Ellis, M. J., Trussler, R. S., & Haniford, D. B. (2015). Molecular microbiology, 96(3), 633-650.
pVector	Empty vector control for Hfq Complementation Experiments	Ellis, M. J., Trussler, R. S., & Haniford, D. B. (2015). Molecular microbiology, 96(3), 633-650.
pCa24N	Empty vector from the ASKA collection	Kitagawa, M., Ara, T., Arifuzzaman, M., Ioka-Nakamichi, T., Inamoto, E., Toyonaga, H., & Mori, H. (2005). DNA research, 12(5), 291-299.
pCa24N-Hfq	ASKA collection plasmid for inducible expression of Hfq	Kitagawa, M., Ara, T., Arifuzzaman, M., Ioka-Nakamichi, T., Inamoto, E., Toyonaga, H., & Mori, H. (2005). DNA research, 12(5), 291-299.
pCa24N-PpsA	ASKA collection plasmid for inducible expression of PpsA	Kitagawa, M., Ara, T., Arifuzzaman, M., Ioka-Nakamichi, T., Inamoto, E., Toyonaga, H., & Mori, H. (2005). DNA research, 12(5), 291-299.
pKD3	Used for amplification of chloramphenicol resistance cassette for λ-red recombination	Datsenko, K. A., & Wanner, B. L. (2000). PNAS, 97(12), 6640-6645.
pKD4	Used for amplification of kanamycin resistance cassette for λ-red recombination	Datsenko, K. A., & Wanner, B. L. (2000). PNAS, 97(12), 6640-6645.

## Sheet: Primers
Primers Used in Study
Primer Name	Sequence (5' to 3')	Comments	Citation
AceE qPCR P1	GGCGACCTGGTTTACTTCCA	Forward primer to probe expression of AceE by qPCR	This study
AceE qPCR P2	GTGCGGATAGGAAGAGAGGC	Reverse primer to probe expression of AceE by qPCR	This study
AceF qPCR P1	CACCTGCTCAGGCAGAAGAG	Forward primer to probe expression of AceF by qPCR	This study
AceF qPCR P2	TCGCCAACTTTCACCAGGAT	Reverse primer to probe expression of AceF by qPCR	This study
PdhR qPCR P1	GAACGCGAACTGGCAAAACA	Forward primer to probe expression of PdhR by qPCR	This study
PdhR qPCR P2	GCTGCTCTGGACAAAAGTGC	Reverse primer to probe expression of PdhR by qPCR	This study
PpsA qPCR P1	TAGGCAGGCGAAGTCGAAAG	Forward primer to probe expression of PpsA by qPCR	This study
PpsA qPCR P2	TGGAGATGCAACAGAACGGA	Reverse primer to probe expression of PpsA by qPCR	This study
Hfq qPCR P1	TGCAAGGGCAAATCGAGTCT	Forward primer to probe expression of Hfq by qPCR	This study
Hfq qPCR P2	ACCGGCGTTGTTACTGTGAT	Reverse primer to probe expression of Hfq by qPCR	This study
16s rRNA qPCR P1	AGAAGCTTGCTCTTTGCTGA	Forward primer to probe expression of 16s rRNA by qPCR	This study
16s rRNA qPCR P2	CTTTGGTCTTGCGACGTTAT	Reverse primer to probe expression of 16s rRNA by qPCR	This study
RyeG Deletion Primer 1	GAAATCAAGACAATAGCGATGTAAAGCACTAAGTTTAAATTGGTGTAGGCTGGAGCTGCTTC	Forward primer to amplify pKD3 cmR cassette to delete RyeG using λ-red recombinase	This study
RyeG Deletion Primer 2	GTTAGTATATGTATCTATCACTGTTGATGATAATATCAGCACTCATATGAATATCCTCCTTA	Reverse primer to amplify pKD3 cmR cassette to delete RyeG using λ-red recombinase	This study
RyeG Check US	GGAATATCTCAATTTTATG	Foward Primer to check RyeG deletion	This study
RyeG Check DS	ACCCCTGGATGTTATGTGTC	Reverse Primer to check RyeG deletion	This study
Hfq Deletion Primer 1	aaggttcaaagtacaaataagcatataaggaaaagagagaTGTGTAGGCTGGAGCTGCTTCG	Forward primer to amplify pKD3 cmR cassette to delete Hfq using λ-red recombinase	This study
Hfq Deletion Primer 2	caggatcgctggctccccgtgtaaaaaaacagcccgaaaccCATATGAATATCCTCCTTAG	Reverse primer to amplify pKD3 cmR cassette to delete Hfq using λ-red recombinase	This study
Hfq Check US	GTTGCGTGGGTTATCGCCAG	Foward Primer to check Hfq deletion	This study
Hfq Check DS	TAGATCAGCGGGGAACGCAG	Reverse Primer to check Hfq deletion	This study
SgrS Deletion Primer 1	gcaattttattttccctatattaagtcaataattcctaacTGTGTAGGCTGGAGCTGCTTCG	Forward primer to amplify pKD3 cmR cassette to delete SgrS using λ-red recombinase	This study
SgrS Deletion Primer 2	ttatccagatcatacgttccctttttagcgcggcgagaatCATATGAATATCCTCCTTAG	Reverse primer to amplify pKD3 cmR cassette to delete SgrS using λ-red recombinase	This study
SgrS Check US	GTTGCAGACGAGCAGATGGC	Foward Primer to check SgrS deletion	This study
SgrS Check DS	GCCGATCCAGAAAGGTTGCG	Reverse Primer to check SgrS deletion	This study
GcvB Check US	GGTGGTAATCGTTTAGACATGGCT	Foward Primer to check GcvB deletion	Hobbs, E. C., Astarita, J. L., & Storz, G. (2010). J Bac, 192(1), 59-67.
GcvBCheck DS	AATGACGGACGTACCATCGTCTC	Reverse Primer to check GcvB deletion	Hobbs, E. C., Astarita, J. L., & Storz, G. (2010). J Bac, 192(1), 59-67.
OxyS Check US	TGTTCAGCCAATGCCACCAGGTA	Foward Primer to check OxyS deletion	Hobbs, E. C., Astarita, J. L., & Storz, G. (2010). J Bac, 192(1), 59-67.
OxyS Check DS	ATTCTGTCGCTGCAATCGTGCCT	Reverse Primer to check OxyS deletion	Hobbs, E. C., Astarita, J. L., & Storz, G. (2010). J Bac, 192(1), 59-67.
RprA Check US	GCCATTCAGCTGGTAGTACCTGT	Foward Primer to check RprA deletion	Hobbs, E. C., Astarita, J. L., & Storz, G. (2010). J Bac, 192(1), 59-67.
RprA Check DS	GAGTGCCTGGAGTTCATAAGCGT	Reverse Primer to check RprA deletion	Hobbs, E. C., Astarita, J. L., & Storz, G. (2010). J Bac, 192(1), 59-67.
SroH Check US	TAGTGCCGTCAGCAGGAATGTTG	Foward Primer to check SroH deletion	Hobbs, E. C., Astarita, J. L., & Storz, G. (2010). J Bac, 192(1), 59-67.
SroH Check DS	GTTTGCATGTAACTAGCGCTTATC	Reverse Primer to check SroH deletion	Hobbs, E. C., Astarita, J. L., & Storz, G. (2010). J Bac, 192(1), 59-67.
ArcZ Check US	CATGAATTTCAGAACCGTCATAGAC	Foward Primer to check ArcZ deletion	Hobbs, E. C., Astarita, J. L., & Storz, G. (2010). J Bac, 192(1), 59-67.
ArcZ Check Ds	CAGCAAATTCAGTCTCCTGACCTT	Reverse Primer to check ArcZ deletion	Hobbs, E. C., Astarita, J. L., & Storz, G. (2010). J Bac, 192(1), 59-67.
CyaR Check US	CGCTGCTGATGCGTAATTTCTCC	Foward Primer to check CyaR deletion	Hobbs, E. C., Astarita, J. L., & Storz, G. (2010). J Bac, 192(1), 59-67.
CyaR Check DS	GGAGAAGTCCACGTCGTAAGGC	Reverse Primer to check CyaR deletion	Hobbs, E. C., Astarita, J. L., & Storz, G. (2010). J Bac, 192(1), 59-67.
Spot42 Check DS	GGAGTGGCGAAAACTGGGATCA	Foward Primer to check Spot42 deletion	Hobbs, E. C., Astarita, J. L., & Storz, G. (2010). J Bac, 192(1), 59-67.
Spot42 Check DS	GATGCAGCCTGTAGAAGAAACGC	Reverse Primer to check Spot42 deletion	Hobbs, E. C., Astarita, J. L., & Storz, G. (2010). J Bac, 192(1), 59-67.
ChiX Check US	GCAAGCATACGCCTGATGGC	Foward Primer to check ChiX deletion	Hobbs, E. C., Astarita, J. L., & Storz, G. (2010). J Bac, 192(1), 59-67.
ChiX Check DS	CCTGGCGGGATAAATTACGC	Reverse Primer to check ChiX deletion	Hobbs, E. C., Astarita, J. L., & Storz, G. (2010). J Bac, 192(1), 59-67.
GlmY Check Us	CATTCAAACAGCGGAGGAGAC	Foward Primer to check GlmY deletion	Hobbs, E. C., Astarita, J. L., & Storz, G. (2010). J Bac, 192(1), 59-67.
GlmY Check DS	GCCAGCATTACCAGTTGTCG	Reverse Primer to check GlmY deletion	Hobbs, E. C., Astarita, J. L., & Storz, G. (2010). J Bac, 192(1), 59-67.
GlmZ Check Us	GATCAAGCTCAGGTTAAATATTC	Foward Primer to check GlmZ deletion	Hobbs, E. C., Astarita, J. L., & Storz, G. (2010). J Bac, 192(1), 59-67.
GlmZ Check DS	CAGAATAACCCGCCACAGTAG	Reverse Primer to check GlmZ deletion	Hobbs, E. C., Astarita, J. L., & Storz, G. (2010). J Bac, 192(1), 59-67.
CsrC Dn Check	TTGCGATCACGAGCTTCCTGATC	Foward Primer to check CsrC deletion	Hobbs, E. C., Astarita, J. L., & Storz, G. (2010). J Bac, 192(1), 59-67.
CsrC Up Check	CGATAGTCTTTATGCGAAATAGCAG	Reverse Primer to check CsrC deletion	Hobbs, E. C., Astarita, J. L., & Storz, G. (2010). J Bac, 192(1), 59-67.
DicF US Check	CTGGTTCATAGATAGCCTGTCGTT	Foward Primer to check DicF deletion	Hobbs, E. C., Astarita, J. L., & Storz, G. (2010). J Bac, 192(1), 59-67.
DicF DS Check	TTGTGATGCAGTGCCTGGTGCC	Reverse Primer to check DicF deletion	Hobbs, E. C., Astarita, J. L., & Storz, G. (2010). J Bac, 192(1), 59-67.
DsrA US Check	CTCCTCTTACCAGGATGATTCTCA	Foward Primer to check DsrA deletion	Hobbs, E. C., Astarita, J. L., & Storz, G. (2010). J Bac, 192(1), 59-67.
DsrA DS Check	TGAACACGTTAGCGTCGATGGAC	Reverse Primer to check DsrA deletion	Hobbs, E. C., Astarita, J. L., & Storz, G. (2010). J Bac, 192(1), 59-67.
GadY US Check	ATGATGCCAGACTGTTTCTTAGCG	Foward Primer to check GadY deletion	Hobbs, E. C., Astarita, J. L., & Storz, G. (2010). J Bac, 192(1), 59-67.
GadY DS Check	GGATATCACAGCGTGTCGTATTTC	Reverse Primer to check GadY deletion	Hobbs, E. C., Astarita, J. L., & Storz, G. (2010). J Bac, 192(1), 59-67.
IpeX US Check	CGGTCTAAATAGGCTGATTCAAGG	Foward Primer to check IpeX deletion	Hobbs, E. C., Astarita, J. L., & Storz, G. (2010). J Bac, 192(1), 59-67.
IpeX DS Check	GTCGGTATGACATTCATGTCACTG	Reverse Primer to check IpeX deletion	Hobbs, E. C., Astarita, J. L., & Storz, G. (2010). J Bac, 192(1), 59-67.
McaS US Check	GGTCGGTCCAACAACGTATTACC	Foward Primer to check McaS deletion	Hobbs, E. C., Astarita, J. L., & Storz, G. (2010). J Bac, 192(1), 59-67.
McaS DS Check	AGCGATTTTCTCAGCAAACTGCCT	Reverse Primer to check McaS deletion	Hobbs, E. C., Astarita, J. L., & Storz, G. (2010). J Bac, 192(1), 59-67.
IsrC Check US	GGTATGGAACTGGATTTTCTTCTGA	Foward Primer to check IsrC deletion	Hobbs, E. C., Astarita, J. L., & Storz, G. (2010). J Bac, 192(1), 59-67.
IsrC Check DS	AGTTCGGAGGCAACCACGAAAG	Reverse Primer to check IsrC deletion	Hobbs, E. C., Astarita, J. L., & Storz, G. (2010). J Bac, 192(1), 59-67.
IstR-1 Check US	CGTTTCAGCCAGGACTTAGTGC	Foward Primer to check Istr-1 deletion	Hobbs, E. C., Astarita, J. L., & Storz, G. (2010). J Bac, 192(1), 59-67.
Istr-1 Check DS	CGTTTCAGCCAGGACTTAGTGC	Reverse Primer to check Istr-1 deletion	Hobbs, E. C., Astarita, J. L., & Storz, G. (2010). J Bac, 192(1), 59-67.
Istr-12 Check US	CGTTTCAGCCAGGACTTAGTGC	Foward Primer to check Istr-12 deletion	Hobbs, E. C., Astarita, J. L., & Storz, G. (2010). J Bac, 192(1), 59-67.
Istr-12 Check DS	GTTGAGCATGGAAGTAGTCATTGG	Reverse Primer to check Istr-12 deletion	Hobbs, E. C., Astarita, J. L., & Storz, G. (2010). J Bac, 192(1), 59-67.
MicA Check US	GGTATGATCGACTGTGAAGCTATC	Foward Primer to check MicA deletion	Hobbs, E. C., Astarita, J. L., & Storz, G. (2010). J Bac, 192(1), 59-67.
MicA Check DS	CTACCGTAATCTGCTGCGTGAAG	Reverse Primer to check MicA deletion	Hobbs, E. C., Astarita, J. L., & Storz, G. (2010). J Bac, 192(1), 59-67.
MicC Check US	CATCCTAAAGGAGAAGTTCAGTTAG	Foward Primer to check MicC deletion	Hobbs, E. C., Astarita, J. L., & Storz, G. (2010). J Bac, 192(1), 59-67.
MicC Check DS	AGTTATGGAAAGATGCTGCAGCTG	Reverse Primer to check MicC deletion	Hobbs, E. C., Astarita, J. L., & Storz, G. (2010). J Bac, 192(1), 59-67.
MicF Check US	GCGAAATAAGCACCTAACATCAAG	Foward Primer to check MicF deletion	Hobbs, E. C., Astarita, J. L., & Storz, G. (2010). J Bac, 192(1), 59-67.
MicF Check DS	CGTGATATTTATCATCCTGCATTGG	Reverse Primer to check MicF deletion	Hobbs, E. C., Astarita, J. L., & Storz, G. (2010). J Bac, 192(1), 59-67.
OhsC Check US	CGGTCACGTTAATCTTTCCATCAAT	Foward Primer to check OhsC deletion	Hobbs, E. C., Astarita, J. L., & Storz, G. (2010). J Bac, 192(1), 59-67.
OhsC Check DS	AATGATGAGCTCGGCAAACCACG	Reverse Primer to check OhsC deletion	Hobbs, E. C., Astarita, J. L., & Storz, G. (2010). J Bac, 192(1), 59-67.
OmrAB Check US	GCAAACCTTTGGTTACACTTTGCG	Foward Primer to check OmrAB deletion	Hobbs, E. C., Astarita, J. L., & Storz, G. (2010). J Bac, 192(1), 59-67.
OmrAB Check DS	TTCCAACTCCCTTTGCTCTGATTC	Reverse Primer to check OmrAB deletion	Hobbs, E. C., Astarita, J. L., & Storz, G. (2010). J Bac, 192(1), 59-67.
RseX Check US	GATGAGCCAGTCAAGACTCAATCA	Foward Primer to check RseX deletion	Hobbs, E. C., Astarita, J. L., & Storz, G. (2010). J Bac, 192(1), 59-67.
RseX Check DS	ACATTTGGATACTATTCTATGAAGTTC	Reverse Primer to check RseX deletion	Hobbs, E. C., Astarita, J. L., & Storz, G. (2010). J Bac, 192(1), 59-67.
RybA Check US	CCTGATCAAGTCAGAAATCAGCTC	Foward Primer to check RybA deletion	Hobbs, E. C., Astarita, J. L., & Storz, G. (2010). J Bac, 192(1), 59-67.
RybA Check DS	ACTGACGAACAAATCTTTTGCGAAG	Reverse Primer to check RybA deletion	Hobbs, E. C., Astarita, J. L., & Storz, G. (2010). J Bac, 192(1), 59-67.
RybB Check US	ACCTATGCAATCGCCAACGTCCT	Foward Primer to check RybB deletion	Hobbs, E. C., Astarita, J. L., & Storz, G. (2010). J Bac, 192(1), 59-67.
RybB Check DS	CGCTCGAACAATGGTTTGAACCC	Reverse Primer to check RybB deletion	Hobbs, E. C., Astarita, J. L., & Storz, G. (2010). J Bac, 192(1), 59-67.
RybD Check US	GTGGGTTACATCGCTGGTGTGAC	Foward Primer to check RybD deletion	Hobbs, E. C., Astarita, J. L., & Storz, G. (2010). J Bac, 192(1), 59-67.
RybD Check DS	CGTCTGCTTAATATCAGCCAGACA	Reverse Primer to check RybD deletion	Hobbs, E. C., Astarita, J. L., & Storz, G. (2010). J Bac, 192(1), 59-67.
RydB Check US	CGTGCATTGATCCTGACTTAATGC	Foward Primer to check RydB deletion	Hobbs, E. C., Astarita, J. L., & Storz, G. (2010). J Bac, 192(1), 59-67.
RydB Check DS	CTAAGGAGCATTAAGGCTGTGATG	Reverse Primer to check RydB deletion	Hobbs, E. C., Astarita, J. L., & Storz, G. (2010). J Bac, 192(1), 59-67.
RydC Check US	GTTTATCGAATCTTATGTTCGATTTGA	Foward Primer to check RydC deletion	Hobbs, E. C., Astarita, J. L., & Storz, G. (2010). J Bac, 192(1), 59-67.
RydC Check DS	CCAATTTCGAACGGGTAGATAGC	Reverse Primer to check RydC deletion	Hobbs, E. C., Astarita, J. L., & Storz, G. (2010). J Bac, 192(1), 59-67.
RyeA Check US	CAGAAAGCCAGATATGTCGCCAT	Foward Primer to check RyeA deletion	Hobbs, E. C., Astarita, J. L., & Storz, G. (2010). J Bac, 192(1), 59-67.
RyeA Check DS	CCATTTCGGTGATTCAGATTGATGA	Reverse Primer to check RyeA deletion	Hobbs, E. C., Astarita, J. L., & Storz, G. (2010). J Bac, 192(1), 59-67.
SdsR Check US	CAGAAAGCCAGATATGTCGCCAT	Foward Primer to check SdsR deletion	Hobbs, E. C., Astarita, J. L., & Storz, G. (2010). J Bac, 192(1), 59-67.
SdsR Check DS	CCATTTCGGTGATTCAGATTGATGA	Reverse Primer to check SdsR deletion	Hobbs, E. C., Astarita, J. L., & Storz, G. (2010). J Bac, 192(1), 59-67.
MicL Check US	ACCGATGCGTTATCGTAATCAAGG	Foward Primer to check MicL deletion	Hobbs, E. C., Astarita, J. L., & Storz, G. (2010). J Bac, 192(1), 59-67.
MicL Check DS	AGGTTTACTCATCGAGTGGCAGG	Reverse Primer to check MicL deletion	Hobbs, E. C., Astarita, J. L., & Storz, G. (2010). J Bac, 192(1), 59-67.
RyfA Check US	CTTTCCAGCAGGTTGTATTACCGT	Foward Primer to check RyfA deletion	Hobbs, E. C., Astarita, J. L., & Storz, G. (2010). J Bac, 192(1), 59-67.
RyfA Check DS	GTAGCGACCGATACATTACCTGG	Reverse Primer to check RyfA deletion	Hobbs, E. C., Astarita, J. L., & Storz, G. (2010). J Bac, 192(1), 59-67.
RyfD Check US	ATGAGACTTTCTTCTCTTATCGTCG	Foward Primer to check RyfD deletion	Hobbs, E. C., Astarita, J. L., & Storz, G. (2010). J Bac, 192(1), 59-67.
RyfD Check DS	GGTTCGATAAATTGGTTGTCGTGC	Reverse Primer to check RyfD deletion	Hobbs, E. C., Astarita, J. L., & Storz, G. (2010). J Bac, 192(1), 59-67.
RyhB Check US	GTTTCTGCGTGGCGTATTACTATC	Foward Primer to check RyhB deletion	Hobbs, E. C., Astarita, J. L., & Storz, G. (2010). J Bac, 192(1), 59-67.
RyhB Check DS	CAGATGGTAACGGGTGGTGCTTT	Reverse Primer to check RyhB deletion	Hobbs, E. C., Astarita, J. L., & Storz, G. (2010). J Bac, 192(1), 59-67.
RyjA Check US	CGCAAGATTGCAGCGTTATCGAG	Foward Primer to check RyjA deletion	Hobbs, E. C., Astarita, J. L., & Storz, G. (2010). J Bac, 192(1), 59-67.
RyjA Check DS	GACGAACTGGACGGATGTATTGG	Reverse Primer to check RyjA deletion	Hobbs, E. C., Astarita, J. L., & Storz, G. (2010). J Bac, 192(1), 59-67.
RyjB Check US	CGATGATCCCATTAACGTAGCATG	Foward Primer to check RyjB deletion	Hobbs, E. C., Astarita, J. L., & Storz, G. (2010). J Bac, 192(1), 59-67.
RyjB Check DS	CGTGGAGGAACAACTCAGTATCG	Reverse Primer to check RyjB deletion	Hobbs, E. C., Astarita, J. L., & Storz, G. (2010). J Bac, 192(1), 59-67.
SibC Check US	GGTGGGTTATGCGCATGATTGTC	Foward Primer to check SibC deletion	Hobbs, E. C., Astarita, J. L., & Storz, G. (2010). J Bac, 192(1), 59-67.
SibC Check DS	CTGCAGGCAATGAAAGCTATTCC	Reverse Primer to check SibC deletion	Hobbs, E. C., Astarita, J. L., & Storz, G. (2010). J Bac, 192(1), 59-67.
SibD Check US	CTGCAACGTCCTGAGCATTTGCA	Foward Primer to check SibD deletion	Hobbs, E. C., Astarita, J. L., & Storz, G. (2010). J Bac, 192(1), 59-67.
SibD Check DS	CAAATGATCAGGTTGTTGCAGCATT	Reverse Primer to check SibD deletion	Hobbs, E. C., Astarita, J. L., & Storz, G. (2010). J Bac, 192(1), 59-67.
SibE Check US	CGGTTCACAGATCTCGCTTCGTA	Foward Primer to check SibE deletion	Hobbs, E. C., Astarita, J. L., & Storz, G. (2010). J Bac, 192(1), 59-67.
SibE Check DS	ATCTGCGTTCCGCTAAAAGGTGC	Reverse Primer to check SibE deletion	Hobbs, E. C., Astarita, J. L., & Storz, G. (2010). J Bac, 192(1), 59-67.
SraB Check US	TGTGCCAGTCGAAGCACCAACTG	Foward Primer to check SraB deletion	Hobbs, E. C., Astarita, J. L., & Storz, G. (2010). J Bac, 192(1), 59-67.
SraB Check DS	TGTCCACACTGACTACGGATTCG	Reverse Primer to check SraB deletion	Hobbs, E. C., Astarita, J. L., & Storz, G. (2010). J Bac, 192(1), 59-67.
SsrA Check US	GAACATCTTATTGGCTATCACATCC	Foward Primer to check SsrA deletion	Hobbs, E. C., Astarita, J. L., & Storz, G. (2010). J Bac, 192(1), 59-67.
SsrA Check DS	CCAACGTAAACAATAGAGCTTTTCG	Reverse Primer to check SsrA deletion	Hobbs, E. C., Astarita, J. L., & Storz, G. (2010). J Bac, 192(1), 59-67.
SsrS Check US	TGGAACAGCGTATTCGGATGCTG	Foward Primer to check SsrS deletion	Hobbs, E. C., Astarita, J. L., & Storz, G. (2010). J Bac, 192(1), 59-67.
SsrS Check DS	GCTTGTTGACCCATTTCCTGCTG	Reverse Primer to check SsrS deletion	Hobbs, E. C., Astarita, J. L., & Storz, G. (2010). J Bac, 192(1), 59-67.
TisA Check US	CAGTTTGCGTTTTGTCCAAATATTAC	Foward Primer to check TisA deletion	Hobbs, E. C., Astarita, J. L., & Storz, G. (2010). J Bac, 192(1), 59-67.
TisA Check DS	ACACCAACCCGCACGCTAAATATA	Reverse Primer to check TisA deletion	Hobbs, E. C., Astarita, J. L., & Storz, G. (2010). J Bac, 192(1), 59-67.
Tpke70 Check US	TATGGTGATACGCATGTTCGCTTTG	Foward Primer to check Tpke70 deletion	Hobbs, E. C., Astarita, J. L., & Storz, G. (2010). J Bac, 192(1), 59-67.
Tpke70 Check DS	GCTACCCGACAGATGAAAATCAAG	Reverse Primer to check Tpke70 deletion	Hobbs, E. C., Astarita, J. L., & Storz, G. (2010). J Bac, 192(1), 59-67.
CsrB Check US	TCTTACAGACTCTGTAGGAGATCG	Foward Primer to check CsrB deletion	Hobbs, E. C., Astarita, J. L., & Storz, G. (2010). J Bac, 192(1), 59-67.
CsrB Check DS	ATGGTGTCCATAAAGAACGGTTGG	Reverse Primer to check CsrB deletion	Hobbs, E. C., Astarita, J. L., & Storz, G. (2010). J Bac, 192(1), 59-67.
IsrB Check US	TGGCAGGCGCTATTTCTTGCCAT	Foward Primer to check IsrB deletion	Hobbs, E. C., Astarita, J. L., & Storz, G. (2010). J Bac, 192(1), 59-67.
IsrB Check DS	TGTTTGATAACCAACTGGCAA	Reverse Primer to check IsrB deletion	Hobbs, E. C., Astarita, J. L., & Storz, G. (2010). J Bac, 192(1), 59-67.

## Sheet: Northern Blot Info
Supp Table Z: Oligonucleotide sequence and probing order for Northern Blots
Figure	Gel/Membrane Number	Probe 1 - Target RNA	Probe 1 - Oligonucleotide Sequence	Probe 2 - Target RNA	Probe 2 - Oligonucleotide Sequence
Fig S9	0913-1	SgrS	ATAATCTGCTGGCGGGTGATTTTACACCAATACTC	5S rRNA (rrfG)	GTTCCCTACTCTCGCATGGGGAGACCCCACACTAC
Fig S9	0913-2	SibE	TTCCCGACTTACTAACAACTCATCAGAGGGGGGAG	IbsE	GGGAAACTTAACAGTAACAACACAACCAGTATGAT
Fig 5E	0816-1	ArcZ	CGGGGTGCGCGAATACTGCGCCAACACCAGGGAAA	5S rRNA (rrfG)	GTTCCCTACTCTCGCATGGGGAGACCCCACACTAC
Fig 5E	0816-2	CsrC	GTCGCCTTTTTTCCTGACTCATAACCCTTAACGGG	CsrB	GTATTCACAGCGCTCCCGGTTCGTTTCGCAGCATT
